# Supplementary material for: KIAA0556 is a novel ciliary basal body component mutated in Joubert syndrome
Source: Genome Biol. 2015 Dec 29;16:293. doi: 10.1186/s13059-015-0858-z (PMC4699358; doi:10.1186/s13059-015-0858-z)
Supplement: Additional file 6: — Results of the SF-TAP analysis with over-expressed N-terminally SF-TAP-tagged KIAA0556 in HEK293T cells. Shown is the number of unique identified peptides as well as the sequence coverage for each protein detected by mass spectrometry. Proteins identified in >1 out 17 SF-TAP control experiments (empty vector) were removed. (XLSX 28 kb) [file 13059_2015_858_MOESM6_ESM.xlsx]

## Sheet: KIAA0556 TAPdata
Proteins identified by mass spectrometry from tandem affinity proteomics experiments in HEK293T cells			Average of 5 replicate experiments.		KIAA0556_N-TAP_Exp318		KIAA0556_N-TAP_Exp515		KIAA0556_N-TAP_Exp729		KIAA0556_N-TAP_Exp866		KIAA0556_N-TAP_Exp885
EntrezGeneSymbol	EntrezGeneFullName	UniProt db match	unique peptides	sequence coverage	unique peptides	sequence coverage	unique peptides	sequence coverage	unique peptides	sequence coverage	unique peptides	sequence coverage	unique peptides	sequence coverage	KIAA0556_N-TAP_totalcount
KIAA0556	KIAA0556	O60303;K0556_HUMAN	106.6	0.6756	142	0.73	124	0.69	81	0.625	102	0.692	84	0.641	5
TUBB4B	tubulin, beta 4B class IVb	TBB4B_HUMAN;P68371	3	0.547667	3	0.6	4	0.49					2	0.553	3
KATNA1	katanin p60 (ATPase containing) subunit A 1	KTNA1_HUMAN;O75449	21	0.4756	24	0.56	27	0.54	14	0.295	26	0.627	14	0.356	5
TUBB4A	tubulin, beta 4A class IVa	P04350	15	0.459							15	0.459			1
TUBA1C	tubulin, alpha 1c	Q9BQE3;TBA1C_HUMAN	2.33333	0.446	2	0.42					3	0.481	2	0.437	3
KATNB1	katanin p80 (WD repeat containing) subunit B 1	Q9BVA0;KTNB1_HUMAN	20.6	0.4264	28	0.59	28	0.53	9	0.189	21	0.476	17	0.347	5
KATNBL1	katanin p80 subunit B-like 1	Q9H079;CO029_HUMAN	9.6	0.4226	14	0.67	10	0.43	5	0.174	11	0.497	8	0.342	5
IFT20	intraflagellar transport 20	Q8IY31;IFT20_HUMAN	4.5	0.42	4	0.45	5	0.39							2
IFT27	intraflagellar transport 27	Q9BW83;IFT27_HUMAN	5.5	0.345	5	0.36	6	0.33							2
RPL23	ribosomal protein L23	P62829;RL23_HUMAN	4	0.338	3	0.26	4	0.37			5	0.393	4	0.329	4
HSPB11	heat shock protein family B (small), member 11	HSB11_HUMAN	3	0.33	3	0.33									1
IFT74	intraflagellar transport 74	Q96LB3;IFT74_HUMAN	19	0.325	13	0.21	25	0.44							2
PFN1	profilin 1	P07737	3	0.314									3	0.314	1
TCEB1	transcription elongation factor B (SIII), polypeptide 1 (15kDa, elongin C)	Q15369	2	0.268							2	0.268			1
TCEB2	transcription elongation factor B (SIII), polypeptide 2 (18kDa, elongin B)	Q15370	3	0.2585			4	0.39			2	0.127			2
YWHAZ	tyrosine 3-monooxygenase/tryptophan 5-monooxygenase activation protein, zeta	P63104;1433Z_HUMAN	2.66667	0.253667	2	0.21					2	0.229	4	0.322	3
CLUAP1	clusterin associated protein 1	Q96AJ1;CLUA1_HUMAN	11	0.25	8	0.19	14	0.31							2
RPS27	ribosomal protein S27	P42677	2	0.25							2	0.25	2	0.25	2
YWHAQ	tyrosine 3-monooxygenase/tryptophan 5-monooxygenase activation protein, theta	P27348	3	0.246			3	0.21					3	0.282	2
RCN2	reticulocalbin 2, EF-hand calcium binding domain	Q14257;RCN2_HUMAN	5.25	0.239	5	0.23	7	0.25			5	0.246	4	0.23	4
TPI1	triosephosphate isomerase 1	P60174	4	0.238									4	0.238	1
PPP2CA	protein phosphatase 2, catalytic subunit, alpha isozyme	P67775;PP2AA_HUMAN	6	0.23	5	0.21	5	0.16			8	0.32			3
IFT172	intraflagellar transport 172	Q9UG01;IF172_HUMAN	33.8	0.22944	62	0.44	67	0.43	3	0.0172	17	0.122	20	0.138	5
IFT57	intraflagellar transport 57	Q9NWB7;IFT57_HUMAN	7.66667	0.228733	12	0.39	9	0.21					2	0.0862	3
RPS16	ribosomal protein S16	P62249;RS16_HUMAN	3.66667	0.228	3	0.17					6	0.37	2	0.144	3
RPS27A	ribosomal protein S27a	P62979	3	0.218							3	0.218			1
RPS18	ribosomal protein S18	P62269;RS18_HUMAN	4	0.2165	3	0.17							5	0.263	2
YWHAG	tyrosine 3-monooxygenase/tryptophan 5-monooxygenase activation protein, gamma	1433G_HUMAN;P61981	2.66667	0.215667	2	0.21	3	0.19					3	0.247	3
IFT80	intraflagellar transport 80	Q9P2H3;IFT80_HUMAN	13.5	0.215	13	0.23	14	0.2							2
KATNAL1	katanin p60 subunit A-like 1	Q9BW62;KATL1_HUMAN	6.5	0.21375	6	0.21	8	0.24			7	0.229	5	0.176	4
IFT81	intraflagellar transport 81	IFT81_HUMAN;Q8WYA0	12.5	0.21	11	0.18	14	0.24							2
PPP2R1A	protein phosphatase 2, regulatory subunit A, alpha	2AAA_HUMAN;P30153	11	0.20784	15	0.28	16	0.29	5	0.0832	12	0.248	7	0.138	5
CDKN2A	cyclin-dependent kinase inhibitor 2A	Q8N726	2	0.205							2	0.205			1
IFT22	intraflagellar transport 22	Q9H7X7;RABL5_HUMAN	3	0.195	4	0.25	2	0.14							2
SLC25A6	solute carrier family 25 (mitochondrial carrier; adenine nucleotide translocator), member 6	P12236	2.66667	0.193			2	0.2	4	0.111	2	0.268			3
RPL22	ribosomal protein L22	P35268	2	0.188									2	0.188	1
AIFM1	apoptosis-inducing factor, mitochondrion-associated, 1	AIFM1_HUMAN;O95831	9.75	0.18725	10	0.17	8	0.15			12	0.24	9	0.189	4
TTC30A	tetratricopeptide repeat domain 30A	Q86WT1;TT30A_HUMAN	11	0.185	12	0.22	10	0.15							2
LGALS7	lectin, galactoside-binding, soluble, 7	P47929	2	0.184					2	0.184					1
LGALS7B	lectin, galactoside-binding, soluble, 7B	P47929	2	0.184					2	0.184					1
NME1-NME2	NME1-NME2 readthrough	P22392	2	0.1805			2	0.17			2	0.191			2
NME2	NME/NM23 nucleoside diphosphate kinase 2	P22392	2	0.1805			2	0.17			2	0.191			2
TUBA1A	tubulin, alpha 1a	Q71U36	6	0.18					6	0.18					1
TTC26	tetratricopeptide repeat domain 26	A0AVF1;TTC26_HUMAN	9	0.18	10	0.21	8	0.15							2
IFT46	intraflagellar transport 46	Q9NQC8;IFT46_HUMAN	4	0.18	4	0.17	4	0.19							2
IRS4	insulin receptor substrate 4	O14654;IRS4_HUMAN	17.5	0.1745	17	0.15	13	0.13			25	0.259	15	0.159	4
CALML5	calmodulin-like 5	Q9NZT1	2	0.171					2	0.171					1
PYCRL	pyrroline-5-carboxylate reductase-like	Q53H96;P5CR3_HUMAN	4	0.163733	4	0.16	6	0.24					2	0.0912	3
TRAF3IP1	TNF receptor-associated factor 3 interacting protein 1	Q8TDR0;MIPT3_HUMAN	12	0.16	10	0.13	14	0.19							2
RUVBL1	RuvB-like AAA ATPase 1	Q9Y265;RUVB1_HUMAN	5.25	0.1585	6	0.18	5	0.16			5	0.14	5	0.154	4
SSBP1	single-stranded DNA binding protein 1, mitochondrial	Q04837	2	0.155									2	0.155	1
IFT88	intraflagellar transport 88	Q13099;IFT88_HUMAN	10.5	0.155	10	0.15	11	0.16							2
IFT52	intraflagellar transport 52	Q9Y366;IFT52_HUMAN	6	0.155	5	0.13	7	0.18							2
CPVL	carboxypeptidase, vitellogenic-like	Q9H3G5;CPVL_HUMAN	6.6	0.14864	9	0.21	8	0.18	5	0.0945	7	0.16	4	0.0987	5
NUDC	nudC nuclear distribution protein	Q9Y266;NUDC_HUMAN	4.2	0.1467	5	0.18	5	0.17	2	0.0695	5	0.172	4	0.142	5
PRDX6	peroxiredoxin 6	P30041	3	0.143									3	0.143	1
UBB	ubiquitin B	P0CG47,P0CG48,P62979,P62987;UBB_HUMAN	3	0.142333	4	0.17			3	0.148			2	0.109	3
CAD	carbamoyl-phosphate synthetase 2, aspartate transcarbamylase, and dihydroorotase	P27708;PYR1_HUMAN	25.2	0.1386	27	0.15	32	0.16	7	0.036	36	0.196	24	0.151	5
XRCC5	X-ray repair complementing defective repair in Chinese hamster cells 5 (double-strand-break rejoining)	P13010;XRCC5_HUMAN	8.5	0.135275	10	0.16	12	0.15			8	0.145	4	0.0861	4
NACA	nascent polypeptide-associated complex alpha subunit	Q13765	2	0.135							2	0.135	2	0.135	2
RPS23	ribosomal protein S23	P62266	2	0.133							2	0.133			1
PPP2R2A	protein phosphatase 2, regulatory subunit B, alpha	P63151;2ABA_HUMAN	5.5	0.131425	6	0.12	8	0.18			4	0.134	4	0.0917	4
PPP2CB	protein phosphatase 2, catalytic subunit, beta isozyme	P62714,P67775	3	0.129									3	0.129	1
SLC25A3	solute carrier family 25 (mitochondrial carrier; phosphate carrier), member 3	Q00325;MPCP_HUMAN	4.75	0.123875	6	0.15	4	0.091			7	0.191	2	0.0635	4
HSPA4L	heat shock 70kDa protein 4-like	O95757;HS74L_HUMAN	5.25	0.12085	8	0.17	6	0.11			5	0.139	2	0.0644	4
RUVBL2	RuvB-like AAA ATPase 2	Q9Y230;RUVB2_HUMAN	5	0.11875	2	0.048	6	0.15			5	0.119	7	0.158	4
EMD	emerin	EMD_HUMAN;P50402	2.33333	0.115533	2	0.11	3	0.15			2	0.0866			3
FEM1B	fem-1 homolog b (C. elegans)	FEM1B_HUMAN;Q9UK73	6.33333	0.114667	6	0.11	6	0.11			7	0.124			3
RPS15A	ribosomal protein S15a	RS15A_HUMAN	2	0.11	2	0.11									1
DNAJA1	DnaJ (Hsp40) homolog, subfamily A, member 1	P31689;DNJA1_HUMAN	4.5	0.106	4	0.078					5	0.134			2
PSMC1	proteasome (prosome, macropain) 26S subunit, ATPase, 1	P62191	3	0.102									3	0.102	1
DNAJA2	DnaJ (Hsp40) homolog, subfamily A, member 2	O60884;DNJA2_HUMAN	3	0.101333	2	0.044					3	0.117	4	0.143	3
ICK	intestinal cell (MAK-like) kinase	Q9UPZ9;ICK_HUMAN	5	0.09925	3	0.06	7	0.16			6	0.109	4	0.068	4
PRDX3	peroxiredoxin 3	P30048	2	0.0938									2	0.0938	1
SUGT1	SGT1, suppressor of G2 allele of SKP1 (S. cerevisiae)	Q9Y2Z0	3	0.093			3	0.093							1
RPS3A	ribosomal protein S3A	P61247	2.5	0.0925			2	0.083			3	0.102			2
DNAJB6	DnaJ (Hsp40) homolog, subfamily B, member 6	O75190	3	0.0921667			4	0.12			3	0.089	2	0.0675	3
PCNA	proliferating cell nuclear antigen	P12004	2	0.092									2	0.092	1
PGK1	phosphoglycerate kinase 1	P00558	3	0.0911									3	0.0911	1
PARP1	poly (ADP-ribose) polymerase 1	P09874	7	0.0897									7	0.0897	1
CUL2	cullin 2	Q13617;CUL2_HUMAN	6.33333	0.0896667	4	0.054	7	0.098			8	0.117			3
MAD2L1	MAD2 mitotic arrest deficient-like 1 (yeast)	Q13257	2	0.088			2	0.088							1
BAG2	BCL2-associated athanogene 2	O95816	2	0.0875			2	0.085			2	0.09			2
YBX1	Y box binding protein 1	P67809	2	0.0772									2	0.0772	1
PGAM5	phosphoglycerate mutase family member 5	Q96HS1	2	0.07605			2	0.076					2	0.0761	2
BCKDHB	branched chain keto acid dehydrogenase E1, beta polypeptide	P21953	2	0.074									2	0.074	1
RPS6	ribosomal protein S6	P62753	2	0.0723							2	0.0723			1
MDH2	malate dehydrogenase 2, NAD (mitochondrial)	P40926	2	0.071									2	0.071	1
SEMG2	semenogelin II	SEMG2_HUMAN	2	0.07	2	0.07									1
PCBP2	poly(rC) binding protein 2	Q15366	2	0.0685									2	0.0685	1
KRT84	keratin 84, type II	Q9NSB2	2	0.0683					2	0.0683					1
SLC25A22	solute carrier family 25 (mitochondrial carrier: glutamate), member 22	Q9H936;GHC1_HUMAN	2	0.0681	2	0.065					2	0.0712			2
AKAP8L	A kinase (PRKA) anchor protein 8-like	Q9ULX6;AKP8L_HUMAN	3.75	0.0678	4	0.065	5	0.084			4	0.0789	2	0.0433	4
HNRNPH1	heterogeneous nuclear ribonucleoprotein H1 (H)	P31943	2	0.065			2	0.065							1
KRT74	keratin 74, type II	K2C74_HUMAN	2	0.064	2	0.064									1
MCCC2	methylcrotonoyl-CoA carboxylase 2 (beta)	Q9HCC0	2	0.064			2	0.064							1
MAK	male germ cell-associated kinase	P20794	2	0.0594							2	0.0594			1
EIF4A1	eukaryotic translation initiation factor 4A1	P60842,Q14240	2	0.0591									2	0.0591	1
ASAP2	ArfGAP with SH3 domain, ankyrin repeat and PH domain 2	O43150	2	0.053			2	0.053							1
KHDRBS1	KH domain containing, RNA binding, signal transduction associated 1	Q07666	2	0.0519							2	0.0519			1
USP9X	ubiquitin specific peptidase 9, X-linked	Q93008;USP9X_HUMAN	12.25	0.051725	16	0.071	17	0.067			9	0.0366	7	0.0323	4
PCBP3	poly(rC) binding protein 3	P57721,Q15366	2	0.0512							2	0.0512			1
DDB1	damage-specific DNA binding protein 1, 127kDa	Q16531;DDB1_HUMAN	5.25	0.0506	7	0.064	9	0.077			2	0.0167	3	0.0447	4
MAPK1	mitogen-activated protein kinase 1	MK01_HUMAN	2	0.05	2	0.05									1
TKT	transketolase	P29401	2	0.0498									2	0.0498	1
PSMD3	proteasome (prosome, macropain) 26S subunit, non-ATPase, 3	O43242	2	0.0487									2	0.0487	1
CEP78	centrosomal protein 78kDa	Q5JTW2	3	0.0479							3	0.0479			1
CLTC	clathrin, heavy chain (Hc)	Q00610	5	0.0454									5	0.0454	1
SFPQ	splicing factor proline/glutamine-rich	P23246;SFPQ_HUMAN	2.5	0.0435	2	0.028	3	0.059							2
SEC61A1	Sec61 alpha 1 subunit (S. cerevisiae)	P61619	2	0.042									2	0.042	1
USP7	ubiquitin specific peptidase 7 (herpes virus-associated)	Q93009;UBP7_HUMAN	4.75	0.0419	5	0.042	5	0.053			6	0.0508	3	0.0218	4
ATAD3A	ATPase family, AAA domain containing 3A	ATD3A_HUMAN;Q9NVI7	3	0.0409	2	0.025					4	0.0568			2
HAL	histidine ammonia-lyase	P42357	2	0.0396							2	0.0396			1
PTPRU	protein tyrosine phosphatase, receptor type, U	Q92729	2	0.034			2	0.034							1
KIF11	kinesin family member 11	P52732	3	0.032			3	0.028					3	0.036	2
UBA1	ubiquitin-like modifier activating enzyme 1	P22314	2	0.0312									2	0.0312	1
WDR26	WD repeat domain 26	Q9H7D7	2	0.0303									2	0.0303	1
CFAP74	cilia and flagella associated protein 74	K1751_HUMAN	2	0.03	2	0.03									1
RNF219	ring finger protein 219	Q5W0B1	2	0.0275							2	0.0275			1
RBM10	RNA binding motif protein 10	P98175	2	0.0269									2	0.0269	1
SF3B3	splicing factor 3b, subunit 3, 130kDa	Q15393	3	0.026			3	0.026							1
KMT2D	lysine (K)-specific methyltransferase 2D	MLL2_HUMAN	2	0.015	2	0.015									1
FLNA	filamin A, alpha	P21333	2.5	0.0144			3	0.016					2	0.0128	2
PRKDC	protein kinase, DNA-activated, catalytic polypeptide	P78527;PRKDC_HUMAN	5.5	0.0141825	3	0.0061	2	0.0051			3	0.00703	14	0.0385	4
EDC4	enhancer of mRNA decapping 4	Q6P2E9	2	0.0114					2	0.0114					1
RAD50	RAD50 homolog (S. cerevisiae)	Q92878	2	0.0099			2	0.0099							1
CEP290	centrosomal protein 290kDa	O15078	2	0.0044			2	0.0044							1
BSN	bassoon presynaptic cytomatrix protein	Q9UPA5	2	0.00357							2	0.00357			1
AHNAK	AHNAK nucleoprotein	Q09666	2	0.00153									2	0.00153	1
Additional data file 6. SF-TAP analysis with over-expressed N-terminally SF-TAP-tagged KIAA0556 in HEK293T cells. Shown are the number of unique identified peptides as well as the sequence coverage for each protein detected by mass spectrometry. Proteins identified in >1 out 17 SF-TAP control experiments (empty vector) were removed.
